# Supplementary material for: Mitral Transcatheter Edge-to-Edge Repair in INTERMACS 3–4 Profile Patients with Severe Mitral Regurgitation
Source: J Cardiovasc Dev Dis. 2024 Nov 19;11(11):373. doi: 10.3390/jcdd11110373 (PMC11595302; doi:10.3390/jcdd11110373)
Supplement: Supplementary file 1 [file jcdd-11-00373-s001.zip]

Archive with 1 entries (1 files):
- jcdd-3279513-supplementary.pdf
